# Supplementary material for: Analysis of the Lifestyle of Spanish Undergraduate Nursing Students and Comparison with Students of Other Degrees
Source: Int J Environ Res Public Health. 2022 May 9;19(9):5765. doi: 10.3390/ijerph19095765 (PMC9103797; doi:10.3390/ijerph19095765)
Supplement: Supplementary file 1 [file ijerph-19-05765-s001.zip]

Archive with 1 entries (1 files):
- ijerph-1684024-supplementary.pdf
